# Supplementary material for: Genetically Predicted Type 2 Diabetes Mellitus Liability, Glycated Hemoglobin and Cardiovascular Diseases: A Wide-Angled Mendelian Randomization Study
Source: Genes (Basel). 2021 Oct 19;12(10):1644. doi: 10.3390/genes12101644 (PMC8536164; doi:10.3390/genes12101644)
Supplement: Supplementary file 1 [file genes-12-01644-s001.zip]

Archive with 1 entries (1 files):
- genes-1419563-supplementary.pdf
